# Supplementary material for: Bronchial Epithelial Cells from Asthmatic Patients Display Less Functional HLA-G Isoform Expression
Source: Front Immunol. 2017 Jan 23;8:6. doi: 10.3389/fimmu.2017.00006 (PMC5333864; doi:10.3389/fimmu.2017.00006)
Supplement: Table S1 — Primer and probe characteristics used for HLA-G allele typing (primers combination F1/R3, F2/R4, and F3R5) and for HLA-G Q-PCR analyses. [file data_sheet_1.xlsx]

## Sheet: Supp Tab1
HLA-G exon targeted	Primers & probe names	Primers & probe sequences	Isoform specificity
Ex1-Ex2	F1	AACYCTCTTCCTGCTRCTC	Pan HLA-G
	R2	TRGCCCATGGCRATGAAG
	SE1E2	CCTGGGCGGGCTCCCACTCC
Ex5-Ex6	Hs03045108_m1		Pan HLA-G
Ex3-Ex4	F3	TACCTGGAGAACGGGAAGG	HLA-G1/G5
	R4	CATAGTCAAAGACAGGGTGGTG
	SE3E4	CTGCAGCGCGCGGACC
Ex2-Ex3	F2	GCACAGACTGACAGAATGAAC	HLA-G1/G4/G5
	R3	KCCATCSTASGCATACTGYTC
	SE2E3	AGCGAGGCCAGTTCTCACACC
Ex2-Ex4	F2	GCACAGACTGACAGAATGAAC	HLA-G2/G6
	R4	CATAGTCARAGACAGGGTGGTG
	SE2E4	CAGAGCGAGGCCAACC
Ex2-Ex5	F2	GCACAGACTGACAGAATGAAC	HLA-G3
	R5	TGACTACAGCTGCAAGGAYAAC
	SE2E5	AGAGCGAGGCCAAGCAGTCTTC
Int4-Ex5	Fx	CTTTAACAGGGTCGGTGGTG	HLA-G5/G6
	R5	TGACTACAGCTGCAAGGAYAAC
	SxE5	CTCCTTTCCCAGAGCAGTCTTC
Ex8 ins 14bp	F8	GTGAAACAGCTGCCCTGTG	Pan HLA-G
	R8	GGAATGCAGTTCAGCATGAG
	S8 ins14	CAAGATTTGTTCATGCCTTCCC
Ex8 del 14bp	F8	GTGAAACAGCTGCCCTGTG	Pan HLA-G
	R8	GGAATGCAGTTCAGCATGAG
	S8 del 14	GGGACTGAGTGGCAAGTCCCTTTG
Supplementary Table 1
