# Supplementary material for: Bronchial Epithelial Cells from Asthmatic Patients Display Less Functional HLA-G Isoform Expression
Source: Front Immunol. 2017 Jan 23;8:6. doi: 10.3389/fimmu.2017.00006 (PMC5333864; doi:10.3389/fimmu.2017.00006)
Supplement: Table S2 — Plasmid characteristics used for HLA-G Q-PCR efficiency analyses. [file data_sheet_2.xlsx]

## Sheet: Supp Tab2
Plasmid name	Exon (ex), Intron (int) or ins/del polymorphism contained	Isoform specificity	Exon (ex), Intron (int) or ins/del polymorphism targeted
P12	ex1-ex2	Pan HLA-G	ex1 (F), ex2 (R), ex1-ex2 Junction (P)
P25	ex2-ex5	HLA-G3	ex2 (F), ex5 (R), ex2-ex5 Junction (P)
P2345	ex2-ex3-ex4-ex5	HLA-G1/G5	ex3 (F), ex4 (R), ex3-ex4 Junction (P)
P2345	ex2-ex3-ex4-ex5	HLA-G1/G4/G5	ex2 (F), ex3 (R), ex2-ex3 Junction (P)
P2456	ex2-ex4-ex5-ex6	HLA-G2/6	ex2 (F), ex4 (R), ex2-ex4 Junction (P)
P44i5	ex4-int4-ex5	HLA-G5/6	int4 (F), ex5 (R), int4-ex5 Junction (P)
LT56	ex5-ex6	Pan HLA-G	ex5 (F), ex6 (R), ex5-ex6 Junction (P)
P88 ins	ex8 ins 14bp	Pan HLA-G	ex8 (F), ex8 (R), ins 14pb (P)
P88 del	ex8 del 14bp	Pan HLA-G	ex8 (F), ex8 (R), del14pb (P)
ACTB	ex1	ACTB	Hs99999903_m1
