# Supplementary material for: Bronchial Epithelial Cells from Asthmatic Patients Display Less Functional HLA-G Isoform Expression
Source: Front Immunol. 2017 Jan 23;8:6. doi: 10.3389/fimmu.2017.00006 (PMC5333864; doi:10.3389/fimmu.2017.00006)
Supplement: Table S3 — Transcriptional HLA-G expression analyzed by Q-PCR. Median fold change with range compared to JEG-3 in healthy controls (HC), patients with mild asthma (MA), and patients with severe asthma (SA) at day 0 (D0), D7, D14, and D21, except for HLA-G Pan ex8 del calibrated with human bronchial epithelium cells HC. [file data_sheet_3.xlsx]

## Sheet: Supp Tab 3
	HC	MA	SA	HC	MA	SA	HC	MA	SA	HC	MA	SA
	D0			D7			D14			D21
HLA-G pan ex1-2	3.73 [0.34-4.66]	0.35 [0.09-3.65]	1.38 [0.22-6.79]	1.82 [0.63-5.75]	1.15 [0.20-1.57]	1.68 [0.50-3.73]	1.71 [0.85-5.22]	1.02 [0.21-2.32]	2.68 [0.54-3.81]	1.53 [0.99-13.41]	1.21 [0.57-2.66]	2.61 [0.99-3.89]
HLA-G pan ex5-6	0.28 [0.08-0.92]	0.12 [0.01-0.35]	0.18 [0.01-1.17]	0.18 [0.02-0.45]	0.02 [0.005-0.45]	0.01 [0.008-0.53]	0.13 [0.03-0.28]	0.04 [0.005-0.10]	0.02 [0.005-0.71]	0.09 [0.03-0.49]	0.03 [0.025-0.15]	0.06 [0.02-0.86]
HLA-G1/G4/G5	0.21 [0.02-1.01]	0.08 [0.001-0.34]	0.07 [0.005-1.78]	0.04 [0.002-0.72]	0.01 [0.001-1.78]	0.01 [0-0.78]	0.07 [0.01-0.38]	0.04 [0.003-0.11]	0.01 [0-1.03]	0.07 [0.02-00.92]	0.03 [0.01-0.20]	0.05 [0.001-1.24]
HLA-G1/G5	0.10 [0.08-1.01]	0.23 [0.01-0.83]	0.12 [0.01-1.38]	0.12 [0.02-0.72]	0.04 [0.01-0.40]	0.03 [0.006-0.60]	0.08 [0.04-0.47]	0.06 [0.01-0.52]	0.03 [0.007-0.84]	0.12 [0.01-0.43]	0.03 [0.006-0.12]	0.08 [0.009-0.29]
HLA-G3	0.33 [0.03-0.63]	0.08 [0.04-0.60]	0.46 [0.04-1.35]	0.02 [0-0.04]	0.00	0.03 [0-0.55]	0.09 [0.07-0.10]	0.05 [0-0.28]	0.00	0.00	0.00	0.12 [0.02-0.93]
HLA-G2/G6	0.48 [0.01-1.85]	0.12 [0.05-0.24]	0.17 [0.01-0.65]	0.08 [0.003-0.60]	0.00 [0.008-0.06]	0.05 [0-0.09]	0.11 [0.01-0.21]	0.03 [0.003-0.06]	0.06 [0-0.31]	0.09 [0.03-0.83]	0.05 [0.03-0.19]	0.10 [0.01-1.02]
HLA-G5/G6	0.22 [0.10-0.96]	0.14 [0.04-0.30]	0.35 [0.05-1.06]	0.26 [0.12-0.69]	0.08 [0.01-0.18]	0.10 [0.02-1.84]	0.18 [0.03-0.28]	0.11 [0.01-0.35]	0.12 [0.02-1.80]	0.41 [0.18-0.72]	0.40 [0.03-0.86]	0.20 [0.06-1.40]
HLA-G Pan ex8 ins	0.45 [0.01-1.00]	0.02 [0.01-2.25]	0.06 [0.04-0.34]	0.13 [0.05-0.51]	0.02 [0.02-0.20]	0.03 [0.02-0.03]	0.14 [0.04-0.20]	0.03 [0.01-0.11]	0.03 [0.007-0.06]	0.13 [0.03-0.78]	0.05 [0.01-0.27]	0.08 [0.04-0.09]
HLA-G Pan ex8 del	0.74 [0.01-1.91]	0.07 [0.007-0.70]	0.21 [0.01-2.61]	0.37 [0.04-0.49]	0.03 [0.003-0.08]	0.10 [0.01-1.08]	0.18 [0.04-0.63]	0.07 [0.01-0.12]	0.10 [0.01-1.50]	0.34 [0.01-0.63]	0.09 [0.01-0.11]	0.10 [0.08-1.72]
