# Supplementary material for: Bronchial Epithelial Cells from Asthmatic Patients Display Less Functional HLA-G Isoform Expression
Source: Front Immunol. 2017 Jan 23;8:6. doi: 10.3389/fimmu.2017.00006 (PMC5333864; doi:10.3389/fimmu.2017.00006)
Supplement: Table S4 — Transcriptional HLA-G analyzed by Q-PCR. Isoform median and range ratios are compared to Pan HLA-G ex5–6 expression in healthy controls, patients with mild asthma (MA), and patients with severe asthma (SA) at day 0 (D0), D7, D14, and D21. †Only one point available. [file data_sheet_4.xlsx]

## Sheet: Supp Tab 4
	HC	MA	SA	HC	MA	SA	HC	MA	SA	HC	MA	SA	JEG-3
	D0			D7			D14			D21
HLA-G Pan ex1-2	1.67 [1.33-3.64]	0.83 [0.49-1.66]	3.03 [0.45-5.55]	4.64 [1.63-13.00]	5.35 [0.9-11.26]	7.80 [0.76-9.36]	3.19 [2.28-12.89]	2.83 [1.36-9.01]	11.19 [0.58-27.07]	5.23 [1.77-6.79]	4.26 [1.03-13.94]	14.35 [1.47-22.93]	0.21 [0.05-0.52]
HLA-G5/G6	0.10 [0.03-0.15]	0.05 [0.01-0.42]	0.032 [0.004-0.48]	0.07 [0.04-0.78]	0.08 [0.01-1.02]	0.04 [0.003-0.92]	0.09 [0.04-0.44]	0.04 [0.02-0.76]	0.21 [0-0.80]	0.12 [0.03-1.38]	0.07 [0-3.07]	0.04 [0.02-0.90]	0.04 [0.009-0.32]
HLA-G1/G4/G5	2.55 [0.05-5.92]	2.70 [0.85-5.67]	2.60 [2.83-6.18]	2.31 [0.95-4.33]	5.59 [2.83-8.01]	4.59 [2.54-10.30]	2.46 [0.56-5.88]	3.13 [0.89-8.78]	5.36 [2.64-10.67]	2.75 [0.32-7.22]	4.24 [2.49-8.46]	2.95 [0.08-9.59]	0.17 [0.06-1.03]
HLA-G1/G5	0.85 [0.33-8.66]	0.71 [0.22-7.04]	0.23 [0.22-6.95]	9.38 [3.69-10.03]	1.04 [0.28-1.24]	0.00	8.45 [0.22-10.13]	0.64 [0.26-8.63]	0.92 [0.18-6.51]	9.81 [0.25-12.26]	0.50 [0.26-8.46]	5.18 [0.57-11.30]	2.8 [2.10-16.11]
HLA-G2/G6	0.03 [0.0.1-0.07]	0.05 [0.01-1.67]	0.03 [0.01-0.10]	0.02 [0.01-0.06]	0.03 [0.0.1-0.05]	0.76 [0.25-9.92]	0.03 [0.01-1.52]	0.04 [0-0.06]	0.03 [0-0.13]	0.024 [0.01-0.10]	0.04 [0.01-0.05]	0.04 [0.009-0.14]	0.02 [0.07-0.11]
HLA-G3	0.01 [0.002-0.007]	0.00 [0-0.029]	0.00 [0-0.01]	0.00 [0.0012-0.0014]	0.00	0.006 †	0.01 [0.002-0.01]	0.005 †	0.005 †	0.00	0.00	0.01 [0.0069-0.017]	0.05 [0.0007-0.40]
HLA-G Pan ex8 ins	0.29 [0.21-0.48]	0.13 [0.03-0.76]	0.18 [0.12-0.97]	0.31 [0.09-0.50]	0.12 [0.02-1.49]	0.18 [0.10-1.53]	0.30 [0.17-0.48]	0.30 [0.04-0.76]	0.18 [0.15-0.64]	0.50 [0.18-0.84]	0.11 [0.03-2.79]	0.22 [0.09-0.80]	0.38 [0.09-1.46]
HLA-G Pan ex8 del	0.12 [0.06-0.40]	0.05 [0.01-0.08]	0.14 [0.03-0.38]	0.16 [0.8-1.12]	0.04 [0.02-0.10]	0.06 [0.02-0.61]	0.18 [0.10-0.52]	0.06 [0.03-0.09]	0.29 [0.06-0.56	0.16 [0.08-1.28]	0.05 [0.02-0.11]	0.17 [0.04-0.70]	0
