# Supplementary material for: Bronchial Epithelial Cells from Asthmatic Patients Display Less Functional HLA-G Isoform Expression
Source: Front Immunol. 2017 Jan 23;8:6. doi: 10.3389/fimmu.2017.00006 (PMC5333864; doi:10.3389/fimmu.2017.00006)
Supplement: Table S5 — HLA-G protein expression in human bronchial epithelium cell lysates from healthy controls (HC), patients with mild asthma (MA), and patients with severe asthma (SA). Semi-quantitative analysis (A.U., absorbance units, mean and range) of Western Blot with 4H84, staining normalized with GAPDH (mAb clone 9545). Kruskal–Wallis ANOVA (HC, MA, SA) p = 0.214, non-significant; Mann–Whitney (HC vs. MA and SA) p = 0.088, non-significant. [file data_sheet_5.xlsx]

## Sheet: Feuil1
	HC	MA	SA
HLA-G/GAPDH (A.U.)	0.152	0.158	0.165
	0.392	0.291	0.059
	0.552	0.276	0.26
	0.266	0.142	0.257
	0.137	0.295	0.004
	0.175	0.06	0.038
	0.18	0.216	0.303
	0.195	0.065	0.073
	0.335	0.169	0.492
	0.500
Median [range]	0.231 [0.137-0.552]	0.186 [0.06-0.291]	0.165 [0.004-0.492]
